# Supplementary material for: Traditional trapping methods outperform eDNA sampling for introduced semi-aquatic snakes
Source: PLoS One. 2019 Jul 2;14(7):e0219244. doi: 10.1371/journal.pone.0219244 (PMC6605664; doi:10.1371/journal.pone.0219244)
Supplement: S1 File — Zipped folder includes three JAGS model files, one R file containing trapping and eDNA survey data, one R file with code to run all analyses, and a metadata file explaining the contents of each and how to repeat analyses. (ZIP) [file pone.0219244.s001.zip]

Archive with 11 entries (6 files):
- S1_File/
- S1_File/code/
- S1_File/code/nerodia_eDNA_occupancy_analysis.R
- S1_File/data/
- S1_File/data/nerodia_eDNA_trapping_occupancy_data_jags.R
- S1_File/figures/
- S1_File/models/
- S1_File/models/nerodia_eDNA_occ_model.txt
- S1_File/models/nerodia_integrated_occ_model.txt
- S1_File/models/nerodia_trap_occ_model.txt
- S1_File/S1_File_metadata.txt
