# Supplementary material for: Traditional trapping methods outperform eDNA sampling for introduced semi-aquatic snakes
Source: PLoS One. 2019 Jul 2;14(7):e0219244. doi: 10.1371/journal.pone.0219244 (PMC6605664; doi:10.1371/journal.pone.0219244)
Supplement: S1 File — Zipped folder includes three JAGS model files, one R file containing trapping and eDNA survey data, one R file with code to run all analyses, and a metadata file explaining the contents of each and how to repeat analyses. (ZIP) [file pone.0219244.s001.zip › S1_File/code/nerodia_eDNA_occupancy_analysis.R]

################################
#### Load required packages ####
################################

## analysis requires the runjags package
## to install from CRAN
## install.packages('runjags')

## load runjags package
library(runjags)

###########################
#### Create JAGS model ####
#### trapping and eDNA ####
###########################

sink("models/nerodia_integrated_occ_model.txt")
cat("
    model {
    
    # Priors
    psi ~ dunif(0, 1)
    p.eDNA.sip ~ dunif(0, 1)
    alpha.eDNA <- log(p.eDNA.sip / (1 - p.eDNA.sip))
    beta.fas.eDNA ~ dnorm(0,1)
    
    
    p.trap.sip ~ dunif(0, 1)    
    alpha.trap <- log(p.trap.sip / (1 - p.trap.sip))    
    beta.fas.trap ~ dnorm(0,1)
    
    
    # Likelihood
    # Ecological model for true occurrence
    for (i in 1:R) {
    z[i] ~ dbern(psi)
    z.fas[i] <- z[i] * fas.eDNA[i]
    z.sip[i] <- z[i] * (1 - fas.eDNA[i])
    logit(p.eDNA[i]) <- alpha.eDNA + beta.fas.eDNA * fas.eDNA[i]
    p.eff.eDNA[i] <- z[i] * p.eDNA[i]
    
    # Observation model for replicated detection/nondetection observations
    for (j in 1:T.eDNA[i]) {
    y.eDNA[i,j] ~ dbern(p.eff.eDNA[i])
    } #j
    } #i
    
    for(i in 1:R.trap){
    logit(p.trap[i]) <- alpha.trap + beta.fas.trap * fas.trap[i]
    p.eff.trap[i] <- z[i] * p.trap[i]
    for (j in 1:T.trap[i]) {
    y.trap[i,j] ~ dbern(p.eff.trap[i])
    } #j
    } #i
    
    # Derived quantities
    occ.fs <- sum(z[])       # Number of occupied sites among the 92
    occ.fas <- sum(z.fas[])  # number of fasciata sites that are occupied
    occ.sip <- sum(z.sip[])
    }
    ",fill = TRUE)
sink()

#############################
#### Load data from file ####
#############################
occ.eDNA.data <- dget(file = 'data/nerodia_eDNA_trapping_occupancy_data_jags.R')

# y.eDNA = observed detection (1) or non-detection (0) from eDNA surveys
# rows = sites, columns = surveys
# T.eDNA = number of replicates from each eDNA site

# y.trap = observed detection (1) or non-detection (0) from trapping surveys
# T.trap = number of nights trapped from each trapping site

# R = number of sites surveyd by eDNA sampling
# R.trap = number of sites surveyed by trapping

# fas.trap = binary indicator if a trapping site
# was near the known distribution of N. fasciata

# fas.eDNA = binary indicator if an eDNA site
# was near the known distribution of N. fasciata

########################
#### Initial values ####
########################
inits.jags <- function(){
  list(p.eDNA.sip = runif(1, 0, 1), p.trap.sip = runif(1,0,1),
       psi = runif(1, 0, 1),
       z = c(1,1,1,0,0,0,1,rep(0,84)))
} 

#######################################
#### Parameters to monitor in JAGS ####
#######################################

params.jags <- c("p.eDNA.sip", "p.trap.sip", # mean detection probabilities
                 'alpha.eDNA', 'alpha.trap', # logit-transformed p
                 'beta.fas.eDNA', 'beta.fas.trap', # species effect on p
                 "psi",  # probability a site is occupied
                 'occ.fs', 'occ.fas', 'occ.sip') # finite sample prediction of # of occupied sites


###################
#### Run model ####
###################

m1.int <- run.jags(data = occ.eDNA.data,
                    inits = inits.jags,
                    monitor = params.jags,
                    model = "models/nerodia_integrated_occ_model.txt",
                    n.chains = 4, burnin = 10000, adapt = 1000,
                    sample = 2500, n.sims = 4, method = "rjparallel",
                    thin = 10)

## print posterior summaries for monitored parameters ##
print(m1.int, digits = 3)

## extract MCMC from model ##
m1.int.mcmc <- combine.mcmc(m1.int$mcmc)

###############################################################
#### Calculate derived parameters and summarize posteriors ####
###############################################################

### Nerodia sipedon ###

## mean detection probabilities ##

## eDNA
p.eDNA.sip <- m1.int.mcmc[,1]
hist(p.eDNA.sip, xlim = c(0,1))
## median and 95% credible interval ##
quantile(p.eDNA.sip, prob = c(0.025, 0.5, 0.975))

## trapping
p.trap.sip <- m1.int.mcmc[,2]
hist(p.trap.sip, xlim = c(0,1))
## median and 95% credible interval ##
quantile(p.trap.sip, prob = c(0.025, 0.5, 0.975))

## calculate the difference between trapping and eDNA detection probability
diff.p.sip <- p.trap.sip - p.eDNA.sip
# posterior probability that p.trap > p.eDNA for N. sipedon
length(which(diff.p.sip > 0)) / length(diff.p.sip)
hist(diff.p.sip)
quantile(diff.p.sip, prob = c(0.025, 0.5, 0.975))

## calculate probability of at leasst one detection in X surveys ##
## p-star parameter
p.star.trap5.sip <- 1 - (1 - p.trap.sip)^5
hist(p.star.trap5.sip)
quantile(p.star.trap5.sip, prob = c(0.025, 0.5, 0.975))

p.star.eDNA3.sip <- 1 - (1 - p.eDNA.sip)^3
hist(p.star.eDNA3.sip, xlim = c(0,1))
quantile(p.star.eDNA3.sip, prob = c(0.025, 0.5, 0.975))

p.star.eDNA9.sip <- 1 - (1 - p.eDNA.sip)^9
hist(p.star.eDNA9.sip, xlim = c(0,1))
quantile(p.star.eDNA9.sip, prob = c(0.025, 0.5, 0.975))


### Nerodia fasciata ###

## mean detection probabilities ##
p.eDNA.fas <- plogis(m1.int.mcmc[,3] + m1.int.mcmc[,5])
hist(p.eDNA.fas, xlim = c(0,1))
## median and 95% credible interval ##
quantile(p.eDNA.fas, prob = c(0.025, 0.5, 0.975))

# calculate posterior probability that beta.fas.eDNA is less than zero #
length(which(m1.int.mcmc[,5] < 0)) / length(m1.int.mcmc[,5])

p.trap.fas <- plogis(m1.int.mcmc[,4] + m1.int.mcmc[,6])
hist(p.trap.fas, xlim = c(0,1))
## median and 95% credible interval ##
quantile(p.trap.fas, prob = c(0.025, 0.5, 0.975))

# calculate posterior probability that beta.fas.trap is less than zero #
length(which(m1.int.mcmc[,6] < 0)) / length(m1.int.mcmc[,6])

## calculate the difference between trapping and eDNA detection probability
diff.p.fas <- p.trap.fas - p.eDNA.fas
# posterior probability that p.trap > p.eDNA
length(which(diff.p.fas > 0)) / length(diff.p.fas)
hist(diff.p.fas)
quantile(diff.p.fas, prob = c(0.025, 0.5, 0.975))

## calculate probability of at least one detection in X surveys ##
## p-star parameter
p.star.trap5.fas <- 1 - (1 - p.trap.fas)^5
hist(p.star.trap5.fas)
quantile(p.star.trap5.fas, prob = c(0.025, 0.5, 0.975))

p.star.eDNA3.fas <- 1 - (1 - p.eDNA.fas)^3
hist(p.star.eDNA3.fas, xlim = c(0,1))
quantile(p.star.eDNA3.fas, prob = c(0.025, 0.5, 0.975))

p.star.eDNA9.fas <- 1 - (1 - p.eDNA.fas)^9
hist(p.star.eDNA9.fas, xlim = c(0,1))
quantile(p.star.eDNA9.fas, prob = c(0.025, 0.5, 0.975))

##########################
### Trapping data only ###
##########################

sink("models/nerodia_trap_occ_model.txt")
cat("
    model {
    
    # Priors
    psi ~ dunif(0, 1)
    mean.p.trap.sip ~ dunif(0, 1)    
    alpha.trap <- log(mean.p.trap.sip / (1 - mean.p.trap.sip))    
    beta.fas.trap ~ dnorm(0,1)
    
    
    # Likelihood
    # Ecological model for true occurrence
    
    for(i in 1:R.trap){
    z[i] ~ dbern(psi)
    z.fas[i] <- z[i] * fas.trap[i]
    z.sip[i] <- z[i] * (1 - fas.trap[i])
    
    logit(p.trap[i]) <- alpha.trap + beta.fas.trap * fas.trap[i]
    p.eff.trap[i] <- z[i] * p.trap[i]
    for (j in 1:T.trap[i]) {
    y.trap[i,j] ~ dbern(p.eff.trap[i])
    } #j
    } #i
    
    # Derived quantities
    occ.fs <- sum(z[])       # Number of occupied sites among the 92
    occ.fas <- sum(z.fas[])  # number of fasciata sites that are occupied
    occ.sip <- sum(z.sip[])
    }
    ",fill = TRUE)
sink()

occ.trap.data <- list(y.trap = occ.eDNA.data$y.trap,
                      T.trap = occ.eDNA.data$T.trap, 
                      R.trap = 19,
                      fas.trap = occ.eDNA.data$fas.trap)
                      

# write data to file for loading into other projects #
# dput(occ.eDNA.data,
#      file = 'data/nerodia_eDNA_trapping_occupancy_data_jags.R')

inits.jags.trap <- function(){
  list(mean.p.trap.sip = runif(1,0,1),
       psi = runif(1, 0, 1),
       z = c(1,1,1,0,0,0,1,rep(0,12)))
} 

params.jags.trap <- c("mean.p.trap.sip", "psi", 
                 'alpha.trap',
                 'beta.fas.trap', 
                 'occ.fs', 'occ.fas', 'occ.sip')

m1.trap <- run.jags(data = occ.trap.data,
                    inits = inits.jags.trap,
                    monitor = params.jags.trap,
                    model = "models/nerodia_trap_occ_model.txt",
                    n.chains = 4, burnin = 10000, adapt = 1000,
                    sample = 2500, n.sims = 4, method = "rjparallel",
                    thin = 10)

print(m1.trap, digits = 4)
m1.trap.mcmc <- combine.mcmc(m1.trap$mcmc)

## mean detection probabilities for N. sipedon ##
p.sip.trap.only <- m1.trap.mcmc[,1]
quantile(p.sip.trap.only, prob = c(0.025, 0.5, 0.975))

## mean detection probabilities for N. fasciata ##
p.fas.trap.only <- plogis(m1.trap.mcmc[,3] +
                                      m1.trap.mcmc[,4])
quantile(p.fas.trap.only, prob = c(0.025, 0.5, 0.975))
# probability of a negative effect of N. fasciata on trap detection probability
length(which(m1.trap.mcmc[,4] < 0)) / length(m1.trap.mcmc[,4])


######################
### eDNA data only ###
######################

sink("models/nerodia_eDNA_occ_model.txt")
cat("
    model {
    
    # Priors
    psi ~ dunif(0, 1)
    mean.p.eDNA.sip ~ dunif(0, 1)
    alpha.eDNA <- log(mean.p.eDNA.sip / (1 - mean.p.eDNA.sip))
    beta.fas.eDNA ~ dnorm(0,1)


    # Likelihood
    # Ecological model for true occurrence
    for (i in 1:R) {
    z[i] ~ dbern(psi)
    z.fas[i] <- z[i] * fas.eDNA[i]
    z.sip[i] <- z[i] * (1 - fas.eDNA[i])
    logit(p.eDNA[i]) <- alpha.eDNA + beta.fas.eDNA * fas.eDNA[i]
    p.eff.eDNA[i] <- z[i] * p.eDNA[i]
    
    # Observation model for replicated detection/nondetection observations
    for (j in 1:T.eDNA[i]) {
    y.eDNA[i,j] ~ dbern(p.eff.eDNA[i])
    } #j
    } #i
    
    
    # Derived quantities
    occ.fs <- sum(z[])       # Number of occupied sites among the 92
    occ.fas <- sum(z.fas[])  # number of fasciata sites that are occupied
    occ.sip <- sum(z.sip[])
    }
    ",fill = TRUE)
sink()

occ.eDNA.only.data <- list(y.eDNA = occ.eDNA.data$y.eDNA,
                      T.eDNA = occ.eDNA.data$T.eDNA,
                      R = nrow(occ.eDNA.data$y.eDNA),
                      fas.eDNA = occ.eDNA.data$fas.eDNA)

inits.jags.eDNA <- function(){
  list(mean.p.eDNA.sip = runif(1, 0, 1), 
       psi = runif(1, 0, 1),
       z = c(1,1,1,0,0,0,1,rep(0,84)))
} 

params.jags.eDNA <- c("mean.p.eDNA.sip", "psi", 
                 'alpha.eDNA',
                 'beta.fas.eDNA',
                 'occ.fs', 'occ.fas', 'occ.sip')

m1.eDNA <- run.jags(data = occ.eDNA.only.data,
                    inits = inits.jags.eDNA,
                    monitor = params.jags.eDNA,
                    model = "models/nerodia_eDNA_occ_model.txt",
                    n.chains = 4, burnin = 10000, adapt = 1000,
                    sample = 2500, n.sims = 4, method = "rjparallel",
                    thin = 10)

print(m1.eDNA, digits = 4)
m1.eDNA.mcmc <- combine.mcmc(m1.eDNA$mcmc)

## mean detection probabilities for N. sipedon ##
p.sip.eDNA.only <- m1.eDNA.mcmc[,1]
quantile(p.sip.eDNA.only, prob = c(0.025, 0.5, 0.975))


## mean detection probabilities for N. fasciata ##
p.fas.eDNA.only <- plogis(m1.eDNA.mcmc[,3] +
                                      m1.eDNA.mcmc[,4])
quantile(p.fas.eDNA.only, prob = c(0.025, 0.5, 0.975))
# probability of a negative effect of N. fasciata on eDNA detection probability
length(which(m1.eDNA.mcmc[,4] < 0)) / length(m1.eDNA.mcmc[,4])

#####################################################
#### Plot detection probability for each species ####
#### and each survey method - Fig 4 in paper     ####
#####################################################
### with uniform (0,1) prior  ###
### for detection probability ###

# requires "rethinking" package for dens function
# available at https://github.com/rmcelreath/rethinking
library(rethinking)


tiff(filename = "figures/Fig4.tiff", 
     width = 3200, height = 2400, res = 400, compression = "lzw")
par(mar = c(4,4.5,2,2)+0.5, oma = c(1,1,1,1)+0.2)
# from all 61 eDNA samples
dens(p.eDNA.sip, xlim = c(0, 1), ylim=c(0, 7), bty="n", 
     xlab = "", ylab = "",
     lwd = 4,
     cex.axis = 2, cex.lab = 2)
# from 9 trapped sites
dens(p.trap.sip, add=TRUE, lty=2, lwd = 4)

# from 30 eDNA samples for N. fasciata
dens(p.eDNA.fas, add = TRUE, col = 'red', lwd = 4)
# from 10 trapped sites for N. fasciata
dens(p.trap.fas, add=TRUE, col = 'red', lty=2, lwd = 4)
mtext(expression(paste("Detection probability (", italic(p), ")")),
      side = 1, line = 2.25, cex = 2)
mtext("Probability density",side = 2, line = 2.25, cex = 2)

legend(x = 0.5, y = 7.5, bty = 'n', lty = c(1,1,3), col = c('red', 'black', 'blue'), 
       legend = c(expression(italic('N. fasciata')), 
                  expression(italic('N. sipedon')),
                  'Prior'), cex = 2, lwd = 3)
dens(runif(1000000,0,1), lty = 3, lwd = 3, add = TRUE, col = 'blue')
dev.off()
