# Supplementary material for: Traditional trapping methods outperform eDNA sampling for introduced semi-aquatic snakes
Source: PLoS One. 2019 Jul 2;14(7):e0219244. doi: 10.1371/journal.pone.0219244 (PMC6605664; doi:10.1371/journal.pone.0219244)
Supplement: S1 File — Zipped folder includes three JAGS model files, one R file containing trapping and eDNA survey data, one R file with code to run all analyses, and a metadata file explaining the contents of each and how to repeat analyses. (ZIP) [file pone.0219244.s001.zip › S1_File/models/nerodia_trap_occ_model.txt]

    model {
    
    # Priors
    psi ~ dunif(0, 1)
    mean.p.trap.sip ~ dunif(0, 1)    
    alpha.trap <- log(mean.p.trap.sip / (1 - mean.p.trap.sip))    
    beta.fas.trap ~ dnorm(0,1)
    
    
    # Likelihood
    # Ecological model for true occurrence
    
    for(i in 1:R.trap){
    z[i] ~ dbern(psi)
    z.fas[i] <- z[i] * fas.trap[i]
    z.sip[i] <- z[i] * (1 - fas.trap[i])
    
    logit(p.trap[i]) <- alpha.trap + beta.fas.trap * fas.trap[i]
    p.eff.trap[i] <- z[i] * p.trap[i]
    for (j in 1:T.trap[i]) {
    y.trap[i,j] ~ dbern(p.eff.trap[i])
    } #j
    } #i
    
    # Derived quantities
    occ.fs <- sum(z[])       # Number of occupied sites among the 92
    occ.fas <- sum(z.fas[])  # number of fasciata sites that are occupied
    occ.sip <- sum(z.sip[])
    }
    
