# Supplementary material for: Traditional trapping methods outperform eDNA sampling for introduced semi-aquatic snakes
Source: PLoS One. 2019 Jul 2;14(7):e0219244. doi: 10.1371/journal.pone.0219244 (PMC6605664; doi:10.1371/journal.pone.0219244)
Supplement: S1 File — Zipped folder includes three JAGS model files, one R file containing trapping and eDNA survey data, one R file with code to run all analyses, and a metadata file explaining the contents of each and how to repeat analyses. (ZIP) [file pone.0219244.s001.zip › S1_File/S1_File_metadata.txt]

### Description of supplementary files in Rose et al. (2019)
### Traditional trapping methods outperform eDNA sampling for introduced semi-aquatic snakes

## Files provided are structured for use in an RStudio project

## R data files
"nerodia_eDNA_trapping_occupancy_data_jags.R" - An R file that contains the eDNA and trapping
survey data necessary to fit occupancy models.

## R script files
"nerodia_eDNA_occupancy_analysis.R" - R code to format data and fit occupancy models in JAGS
software using the "runjags" R package (Denwood 2016). Also includes code for posterior summaries
of important parameters such as detection and occupancy probabilities for both Nerodia species. Reproduces Fig 4 from the manuscript, which displays posterior distributions of detection probabilities for each survey method for each species.

## JAGS model files
"nerodia_integrated_occ_model.txt" - JAGS code to fit the integrated occupancy model that jointly
analyzes eDNA and trapping survey data. JAGS code was adapted from site-occupancy models in Chapter 13 of Kéry and Schaub (2012).

"nerodia_trap_occ_model.txt" - JAGS code to fit an occupancy model that analyzes trapping survey data only.
JAGS code was adapted from site-occupancy models in Chapter 13 of Kéry and Schaub (2012).

"nerodia_eDNA_occ_model.txt" - JAGS code to fit an occupancy model that analyzes eDNA survey data only.
JAGS code was adapted from site-occupancy models in Chapter 13 of Kéry and Schaub (2012).

## Software used
JAGS version 4.2.0 (Plummer 2003)
R version 3.5.1. (R Core Team 2018)
RStudio version 1.1.456 (RStudio Team 2016)

## R packages required
coda version 0.19-1 (Plummer et al. 2006)
rjags version 4-6 (Plummer 2016)
runjags version 2.0.4-2 (Denwood 2016)
rethinking version 1.59 (McElreath 2016)


## Literature cited
Denwood MJ. 2016. runjags: An R package providing interface utilities, model templates, 
parallel computing methods and additional distributions for MCMC models in JAGS. 
Journal of Statistical Software 71:1–25. Available: http://runjags.sourceforge.net

Kéry M, Schaub M. 2012. Bayesian population analysis using WinBUGS: a hierarchical perspective. 
Waltham, Massachusetts: Academic Press. 

McElreath, R (2016). rethinking: Statistical Rethinking
  book package. R package version 1.59.

Plummer M, Best N, Cowles K, and Vines K. 2006. CODA: Convergence
Diagnosis and Output Analysis for MCMC. R News 6:7-11

Plummer M. 2016. rjags: Bayesian Graphical Models using MCMC. R package version 4-6. 
https://CRAN.R-project.org/package=rjags

Plummer M. 2003. JAGS: A program for analysis of Bayesian graphical models using Gibbs sampling. 
Proceedings of the 3rd International Workshop on Distributed Statistical Computing (DSC 2003). doi:10.1.1.13.3406

R Core Team. 2018. R: a language and environment for statistical computing 
R Foundation for Statistical Computing, Vienna, Austria. Available: http://www.r-project.org

RStudio Team. 2016. RStudio: Integrated Development for R. RStudio, Inc., Boston, Massachusetts
  URL http://www.rstudio.com/.
